# Supplementary material for: Rift Valley Fever Virus Primes Immune Responses in Aedes aegypti Cells
Source: Pathogens. 2023 Apr 6;12(4):563. doi: 10.3390/pathogens12040563 (PMC10146816; doi:10.3390/pathogens12040563)
Supplement: Supplementary file 1 [file pathogens-12-00563-s001.zip]

Archive with 1 entries (1 files):
- pathogens-2265077-supplementary.pdf
